# Supplementary material for: Morphology-Dependent SnO2 Supported Ru Catalysts for Catalytic Oxidation of Vinyl Chloride Emission
Source: Nanomaterials (Basel). 2026 Jul 10;16(14):850. doi: 10.3390/nano16140850 (PMC13414581; doi:10.3390/nano16140850)
Supplement: Supplementary file 1 [file nanomaterials-16-00850-s001.zip]

Archive with 1 entries (1 files):
- nanomaterials-4409809-supplementary.pdf
